# Supplementary material for: Balancing functions of antifouling, nitric oxide release and vascular cell selectivity for enhanced endothelialization of assembled multilayers
Source: Regen Biomater. 2024 Aug 24;11:rbae096. doi: 10.1093/rb/rbae096 (PMC11422184; doi:10.1093/rb/rbae096)
Supplement: rbae096_Supplementary_Data [file rbae096_supplementary_data.zip]

Archive with 2 entries (2 files):
- Response to Reviewers.docx
- Supplementary material.docx
